# Supplementary material for: Can Left Atrioventricular Valve Reduction Index (LAVRI) Predict the Surgical Strategy for Repair of Atrioventricular Septal Defect?
Source: Pediatr Cardiol. 2021 Feb 12;42(4):898–905. doi: 10.1007/s00246-021-02558-5 (PMC8110484; doi:10.1007/s00246-021-02558-5)
Supplement: Supplementary file 1 — Supplementary Information 1 (XLSX 24 kb) [file 246_2021_2558_MOESM1_ESM.xlsx]

## Sheet: Tabelle1
Patient number	Surgical strategy (1= BVR; 0 = UVP)	BSA (m²)	VSD size (cm)	mAVVI	LAVRI (cm²/m²)	VCR	Inflow Angle
1	1	0.3	0.69	0.46	4	1.48	85.68
2	1	0.3	0.64	1.39	1.53	0.96	90.12
3	1	0.5	1.2	0.26	0.39	0.33	64.78
4	1	0.4	0.51	0.47	2.41	0.87	110.78
5	1	0.3	0.71			0.96	80.63
6	1	0.6	0.37			1.59	138.04
7	1	0.3	0.72	0.53	3.49	0.79	92.99
8	1	0.3	0.78	0.49	2.86	1.19	114.72
9	1	0.3	0.51	0.48	3.11	0.75	97.12
10	1	0.3	0.52	0.44	2.53	0.91	113.15
11	1	0.3	0.64	0.53	4.34	0.81	87.39
12	1	0.3	0.53	0.56	2.15	0.74	102.35
13	1	0.3	0.84	0.5	2.38	0.97	81.08
14	1	0.3	1	0.45	3.67	1	93.28
15	1	0.3	0.44			1.33	135.03
16	1	0.3	0.56	0.53	1.52	0.96	92.78
17	1	0.3	0.64	0.51	3.28	0.68	89.23
18	1	0.3	0.81	0.52	2.43	0.83	90.12
19	1	0.3	0.46	0.43	3.21	0.91	99.31
20	1	0.3	1.1	0.5	2.75	0.73	75.26
21	1	0.3	0.54	0.51	1.27	0.68	117.28
22	1	0.3	1.05	0.51	3.58	1.05	84.51
23	1	0.4	0.3	0.47	1.3	0.98	100.69
24	1	0.3	0.58	0.59	3.11	0.93	101.91
25	1	0.3	0.88	0.44	5.91	0.88	85.37
26	1	0.4	0.67	0.44	1.27	0.64	79.23
27	1	0.4	0.27	0.45	2.22	0.99	130.76
28	1	0.3	1.03	0.5	2.92	0.83	65.3
29	1	0.3	0.41	0.51	3.12	0.92	103.57
30	1	0.3	0.72	0.47	2.62	0.7	91.65
31	1	0.2	0.77	0.56	5.53	1.15	88.53
32	1	0.3	0.89	0.46	1.57	1.17	62.98
33	1	0.3	0.43	0.3	1.55	1.44	93.96
34	1	0.3	1.4	0.49	2.77	1.09	73.97
35	1	0.3	0.81			1.39	68
36	1	0.2	0.67	0.53	3.87	1.73	57.31
37	1	0.4	0.69		2.37	3.1	141.49
38	1	0.3	0.64	0.46	2.16	1.02	117.66
39	1	0.2	0.72	0.49	3.53	0.97	79.56
40	1	0.5	0.24	0.44	2.58	1.11	114.77
41	1	0.4	0.91	0.49	3.17	0.67	78.85
42	1	0.3	0.71	0.47	1.84	1.02	110
43	1	0.3	0.95			1.12	96.77
44	1	0.3	0.64	0.46	1.82	0.98	97.36
45	1	0.3	0.75	0.4	2.87	1.11	79.04
46	1	0.3	0.37	0.48	3.7	1.02	115.78
47	1	0.3	0.95	0.41	3.25	0.81	99.11
48	1	0.6	0.71	0.68		0.76	82.96
49	1	0.3	0.81	0.54	2.9	1.04	102.29
50	1	0.3	0.72	0.47	1.09	1.1	110.19
51	1	0.3	0.88	0.56	2.37	1.14	111.6
52	1	0.3	0.78	0.5	4.59	1.02	119.25
53	1	0.3	0.26			1.1	138.27
54	1	0.3	0.52	0.35	1.15	0.72	105.93
55	1	0.3	0.6	0.15	0.31	0.89	143.7
56	1	0.3	1.26	0.46	2.95	0.7	82.43
57	1	0.3	0.53	0.44	1.42	0.9	139.37
58	1	0.3	1.17	0.51	2.23	0.81	62.95
59	1	0.3	0.62	0.48	3.53	1.11	129.69
60	1	0.3	1.5	0.65	3.83	0.93	54.47
61	1	0.3	0.72	0.5	2.93	1.2	100.06
62	1	0.4	1.06	0.47	0.55	0.5	84.02
63	1	0.3
64	1	0.3	0.95	0.56	3.96	1.02	93.84
65	1	0.5	0.62	0.43	1.53	0.88	106.54
66	1	0.3	0.69	0.53	2.19	1.17	99.08
67	1	0.3	0.27	0.46	2.07	0.89	133.08
68	1	0.3	0.82	0.51	2.85	0.96	76.65
69	1	0.3	0.73	0.51	2.16	0.95	89.85
70	1	0.3	0.66	0.43	3.1	0.53	99.01
71	1	0.3	0.45	0.49	1.42	0.9	84.43
72	1	0.3	0.72	0.6	4.94	1.07	111.37
73	1	0.7	0.4	0.46	2.24	0.82	112.56
74	1	0.4	0.78	0.59	3.87	1.27	110.19
75	1	0.3	0.89			1.14	117.61
76	1	0.3	0.6	0.44	1.84	0.67	114.21
77	1	0.3	0.48	0.5	1.06	1.39	101.79
78	1	0.4	0.9	0.55	10.96	1.1	114.69
79	1	0.4	0.29	0.43	3.55	0.86	127.48
80	1	0.3	1.3	0.45	2.53	0.85	78.01
81	1	0.3	0.9	0.46	0.66	0.65	112.25
82	1	0.2	0.81	0.46	3.09	1.21	83.46
83	1	0.4	0.56			0.77	77.04
84	1	0.2	0.7	0.68	3.4	1.43	90.28
85	1	1.6	0.7			1	113.74
86	1	0.3	0.71	0.5	2.16	0.7	129.97
87	1	0.3	1.23	0.34	0.97	0.79	66.32
88	1	0.3	0.83	0.59	3.61	1.23	92.01
89	1	0.3	0.38	0.47		0.98	101.08
90	1	0.6	0.4	0.5	3.1	1.31	88.94
91	1	0.3	0.64	0.4	3.25	0.67	96.19
92	1	0.3	0.31	0.31	0.98	0.46	147.64
93	1	0.6	0.49			0.9	129.01
94	1	0.3	0.58	0.53	3.31	0.68	113.31
95	1	0.3	1.17	0.43	2.48	0.63	99.22
96	1	0.2	0.22	0.43	4.23	0.99	132.88
97	1	0.3	1.04	0.51	2.42	0.95	95.43
98	1	0.3	0.72	0.54	2.74	0.98	81.48
99	1	0.3	0.66			0.85	106.19
100	1	0.3	1.13	0.51	3.22	1.25	95.22
101	1	0.2	0.8	0.52	3.76	0.93	82.74
102	1	0.8	0.93			1.11	117.93
103	1	0.3	0.89	0.5	2.71	1.12	99.23
104	1	0.3	0.88			1.28	122.01
105	1	0.3	1.2			0.8	86.96
106	1	1.2	1.8	0.47		1.11	107.46
107	1	0.3	0.84			1.01	83.23
108	1	0.3	1.13	0.53	2.86	0.81	90.73
109	1	1.8	1.33			0.69	93.63
110	1	0.3	0.18			0.76	107.45
111	1	0.2	0.87	0.47	2.93	0.89	88.53
112	1	2	0.94			0.94	115.18
113	1	0.2	0.88			1.01	102.64
114	1	0.3	0.63	0.44	1.53	0.79	82.13
115	1	0.3	0.63			1.05	76.92
116	1	0.3	0.63	0.49	2.68	0.91	112.77
117	1	0.3	0.64	0.5	2.91	0.6	70.46
118	1	1.6	1.17			0.82	120.77
119	1	0.8	0.98	0.55	2.4	0.96	118.96
120	1	0.5	1.3	0.55	2.1	0.91	80.13
121	1	0.2	0.82	0.27	0.06	0.53	77.9
122	1	0.3	0.73	0.44	5.75	0.79	135.45
123	1	0.3	1.02	0.49	3.13	0.81	95.08
124	1	0.3	0.71			0.83	97.37
125	1	1.8	0.7	0.47	2.8	0.98	127
126	1	0.3	0.91			0.78	90.18
127	1	0.3	0.74			0.89	71.36
128	1	0.4	0.64		3.12	1.06	115.6
129	1	0.3	0.8			0.87	95.25
130	1	0.4	0.74	0.49	2.63	0.84	101.98
131	1	0.3	0.93	0.44	2.71	0.5	80.95
132	1	0.3	0.77	0.53	3.15	1.08	94.27
133	1	0.3	0.25	0.47	3.58	1.02	117.98
134	1	0.3	0.83	0.49	1.72	0.53	95.11
135	1	0.5	0.36			0.87	143.79
136	1	0.3	0.59		4.68	1.1	106.48
137	1	0.2	0.56	0.48	2.37	0.83	84.61
138	1	0.4	1.08	0.53	3.47	0.66	87.47
139	1	0.3	0.92			0.52	61.09
140	1	0.3	0.93	0.5	2.32	0.91	104.27
141	1	0.3	0.6	0.5	2.88	0.91	92.29
142	1	1.6	0.82	0.45		1.03	159.93
143	1	0.3	0.73	0.53	6.28	0.83	133.9
144	1	0.4	0.85	0.34	2	0.4	78.07
145	1	0.3	1.09			0.91	123.15
146	1	0.2	1	0.5	5.48	0.93	80.49
147	1	0.3	0.58	0.49	2.01	0.98	84.99
148	1	0.3	1.17	0.51	3.44	1.18	91.34
149	1	0.3	0.54	0.51	2.03	1.34	80.95
150	1	0.3	0.98			0.89	86.01
151	1	0.3	1.1	0.46	1.29	0.62	66.61
152	1	0.6	0.8			1.03	104.8
153	1	0.3	1.17	0.49	4.28	0.95	80.66
154	1	0.3	1.13	0.48	1.77	0.76	76.19
155	1	0.3	0.42	0.45	0.55	0.81	99.7
156	1	0.4	0.79			0.56	87.39
157	1	0.5	0.77			1.47	78.43
158	1	0.4	0.47			0.62	119.25
159	1	0.4	1.2		2	0.82	100.6
160	1	0.3	1.1	0.51		1.04	80.3
161	1	0.3	0.18			1.14	107.16
162	1	0.3	0.4	0.57	5.78	1.39	109.64
163	1	0.3	0.87	0.47	4.12	1.1	108.56
164	1	0.3	0.55	0.52	4.09	0.78	124.28
165	1	0.3	0.74	0.51	4.2	0.8	80.84
166	1	0.3	0.42	0.47	4.08	0.82	105.1
167	1	0.3	0.7			1.04	98.24
168	1	0.3	0.27	0.6			70.4
169	1	0.3	0.87			1.08	71.85
170	1	0.3	0.8	0.5	3.02	0.9	83.37
171	1	0.3	1.05	0.42	2.46	0.64	66.47
172	1	0.3	0.46	0.45		1.02	104.27
173	1	0.3	0.42			0.91	101
174	1	0.3
175	1	0.3	0.32	0.57	1.43	0.84	97.84
176	1	0.3	0.55	0.51	5.08	0.66	148.87
177	1	0.3	0.36			1.38	126.55
178	1	0.3	0.54	0.43	3.27	1.03	83.06
179	1	0.3	0.51			1.38	109.47
180	1	0.3	0.68	0.51	1.96	0.92	97.1
181	1	0.3	0.77			0.44	85.69
182	1	0.3	0.96	0.54	4.62	0.98	78.42
183	1	0.3	0.47			1.16	95.27
184	1	0.2	0.82	0.59	2.69	1.13	89.51
185	1	0.3	0.49	0.44	2.45	1.08	142.6
186	1	0.2	0.9			0.78	72.75
187	1	0.5	0.83			1.52	93.67
188	1	1.4	1.04	0.4	3	0.82	111.32
189	1	0.4	0.81	0.53	3.15	0.69	115.03
190	1	0.2	0.62	0.35	1.43	0.75	91.17
191	1	0.3	1.02	0.44	3.41	1.04	84.59
192	1	0.3	1.13	0.53	3.4	0.97	78.45
193	1	2	0.94			1.03	129.95
194	1	0.2	0.99	0.39	2.02	0.85	75.01
195	1	0.6	0.81			1.11	103.11
196	1	0.4	0.55			0.89	110.49
197	1	0.3	0.7	0.45	3.47	1.05	87.26
198	1	0.3	0.67	0.47	2.05	0.72	90.41
199	1	0.3	0.81	0.47	2.44	1.1	73.95
200	1	0.3	0.23			0.93	127.04
201	1	0.3	0.26	0.52	1.83	0.99	131.06
202	1	0.2
203	1	0.6	0.42			0.83	99.71
204	1	0.5	0.71			0.67	103.94
205	1	0.3	0.64			1.2	127.35
206	1	0.2	0.75			1.27	101.23
207	1	0.3	1.07			0.92	87.16
208	1	0.3	0.56	0.55	2.06	1.12	97.51
209	1	0.5	0.59			0.98	109.24
210	1	0.3	0.55	0.51	3.71		120.18
211	1	0.2	0.68	0.38	1.96	0.6	73.33
212	1	0.3	0.84			1.36	125.96
213	1	0.3	0.98	0.55	3.27	0.9	85.95
214	1	0.4	0.78			1.09	109.16
215	1	0.3	0.83			0.92	65.26
216	1	0.3	0.55			0.65	81.07
217	1	0.3	0.63			0.88	92.12
218	1	0.3	0.79	0.39	3.01	0.64	95.08
219	1	0.3	1.17			0.96	103.61
220	1	0.3	0.31	0.45	3.26	1.05	98.63
221	1	0.3	0.87			1.1	116.37
222	1	0.3	0.72			1.02	146.63
223	1	0.3	1.17			0.77	80.09
224	1	0.3	0.98			0.96	105.83
225	1	0.2	0.56			0.53	113.26
226	1	0.2	0.91	0.58	2.49	0.86	89.9
227	1	0.3	0.72	0.6	4.06	0.76	76.23
228	1	0.3	0.3	0.56	3.09	1.26	111.65
229	1	0.3	1.01			0.91	97.58
230	1	0.5	0.47	0.52	4.37	0.75	133.64
231	1	0.4	1.06			0.85	90.62
232	1	0.4	0.77	0.45	2.48	0.54	103.61
233	1	0.3	0.74			0.99	114.51
234	1	0.3
235	1	0.3	0.81	0.88	5.54	1.1	93.95
236	1	0.4	0.59			1.32	122.17
237	1	0.3	0.87			1.19	100.19
238	1	0.4	0.41			0.65	93.53
239	1	0.4	0.73
240	1	0.4	0.64			1.57	134.76
241	1	0.2	0.75	0.55	4.21	1.13	125.43
242	1	0.6	0.6			0.5	97.31
243	1	0.3	0.73	0.53	1.72	0.79	114.26
244	1	0.3	0.49	0.51	2.99	0.89	98.99
245	1	0.3	0.64			1.14	92.14
246	1	0.4	0.75			1.15	96.33
247	1	0.3	1.27			0.99	79.45
248	1	0.3	0.98			1	71.65
249	1	0.3	0.49	0.43	2.55	0.68	93.19
250	1	0.2	0.76	0.8	1.87	0.94	63.68
251	1	0.2	0.64	0.6	7.31	1.03	72.31
252	1	0.4	0.33			1.03	110.88
253	1	0.3	0.99	0.48	3.61	0.76	68.85
254	1	0.4	0.48	0.54	1.99	1.12	120.33
255	1	0.3	0.75			1.02	112.58
256	1	0.4	1.23			0.68	69.1
257	1	0.3	0.63	0.52	1.48	1.23	110.92
258	1	0.4	0.87			0.61	84.9
259	1	0.3	0.45			0.64	111.17
260	1	0.3	0.24	0.47	2.33	0.9	110.74
261	1	0.3	0.68			1.02	82.98
262	1	0.3	0.94	0.59	3.28	0.97	109.37
263	1	0.3	0.39			0.97	114.72
264	1	0.6	1.08			1.43	130.01
265	1	0.4	0.71		2.55	1.1	95.86
266	1	0.3	0.92			0.65	71.14
267	1	0.4	0.39			1.22	104.2
268	1	0.3	0.7			0.92	81.69
269	1	0.3	0.7
270	1	0.3	1.06			1.07	70.97
271	1	0.3	0.4			0.98	117.38
272	1	0.3	0.86			1.02	129.02
273	1	0.4	0.79			1.1	102.17
274	1	0.3	0.84			1.1	132.81
275	1	0.7	1			0.79	101.25
276	1	0.3	1.23	0.48	3.87	0.75	86.92
277	1	0.2	0.64			1.01	124.9
278	1	0.3	1.13			0.6	88.58
279	1	0.3	1.3			0.68	68.97
280	1	0.3	0.7			0.9	128.82
281	1	0.3	0.71			0.83	127.14
282	1	0.3	0.87			0.67	108.14
283	1	0.3	1.43			1.34	82.83
284	0	0.4	0.97	0.32		0.86	68.75
285	0	0.4	1.23	0.65	3.69	1.08	72.88
286	0	0.5	1.3	0.42	0.94	0.64	84.46
287	0	0.3	0.93	0.61	1.95	1.56	70.4
288	0	0.4	0.63	0.15	0.54	0.15	60.33
289	0	0.3	0.67	0.4	3.24	1.45	76.96
290	0	0.4	0.88	0.19	0.83	0.71	97.73
291	0	0.2	0.25	0.26	1.34	0.39	91.9
292	0	0.2	0.58	0.25		0.19	53.88
293	0	0.2	1.53	0.65	3.56	1.97	63.64
294	0	0.2	0.34	0.31	1.37	0.55	113.52
295	0	0.2	0.47			0.23	148.19
296	0	0.6	1.01	0.3	0.16	0.18	58.04
297	0	0.6	0.83			0.19	73.4
298	0	0.2	1.17			2.18	60
299	0	0.4	0.77	0.34	1.26	0.42	94.96
300	0	0.3	0.82	0.5	2.85	1.64	79.1
301	0	0.2	0.92	0.39	1.42	0.81	69.89
302	0	0.6	1.47			1.36	75.55
303	0	0.4	1.17	0.75	2.46	1.45	58.69
304	0	0.5	0.62			0.22	92.16
305	0	0.4	0.9	0.39	1.37	0.5	78.94
306	0	0.3	0.77			0.32	63.57
307	0	0.3	0.57			0.2	135.16
308	0	0.2	0.79	0.16	0.37	0.38	47.79
309	0	0.4	0.55			0.06	89.39
310	0	0.7	1.57			0.3	59.48
311	0	1	2.23			3.45	65.26
312	0	0.6	1.07			0.41	64.92
313	0	0.4	0.85			0.4	82.52
314	0	0.2	0.41	0.19	0.38	0.29	108.21
315	0	0.2	1	0.59	1.24	1.07	84.61
316	0	0.3	0.98	0.44	2.46	0.64	83.4
317	0	0.2	0.72			0.4	76.07
318	0	0.3	0.82	0.36	2.52	1.03	81.67
319	0	0.3	1.47			0.53	65.67
320	0	0.2	1.27	0.31	0.7	0.64	80.74
321	0	0.4	1.13	0.28	0.31	0.36	64.06
322	0	0.3	0.93	0.13	0.07	0.19	93.7
323	0	0.2	0.88	0.47	4.78	0.71	85.96
324	0	0.3	1.02	0.72	2.05	1.22	69.51
325	0	0.2	1.28			0.44	66.55
326	0	0.3	0.21			5.72	131.22
327	0	0.2	0.64	0.45	1.02	0.88	141.12
328	0	0.3	1.02	0.45	0.95	0.71	63
329	0	0.4	1.5	0.52	2.11	0.71	67.77
330	0	0.3	0.74	0.28	0.15	0.16	64.61
331	0	0.3	1.19	0.21	0.97	0.55	48.29
332	0	0.5	1.57	0.34	0.12	0.53	62.52
333	0	0.2	0.84	0.47	2.01	0.73	95.75
334	0	0.5	1.07	0.41	0.34	0.46	100.75
335	0	0.2	0.78	0.3	1.05	1.24	60.27
336	0	0.3	0.89	0.4	1.56	1.02	58.43
337	0	0.4	1.13	0.3	0.12	0.46	75
338	0	0.2	0.76			0.59	53.04
339	0	0.5	0.81	0.25	0.62	0.12	89.95
340	0	0.2	0.28	0.33	1.43	0.4	87.42
341	0	0.2	1.5			0.88	44.34
342	0	0.3	0.72	0.34	0.94	0.65	91.19
343	0	0.2	0.85	0.46	4.05	0.82	78.59
344	0	0.3	0.68	0.16	0.23	0.09	80.35
345	0	0.2	0.54	0.32	1.12	0.49	92.85
346	0	0.4	0.98	0.43	2.06	0.36	75.87
347	0	0.2	0.34	0.28	0.45	0.28	114.43
348	0	0.7	1.09	0.35	0.21	0.39	61.6
349	1	0.2	0.34	0.36	0.06	0.74	108.03
350	1	0.2	0.89			2.18	78.57
351	1	0.3	1.67	0.39	5.99	0.83	71.05
352	1	0.2	0.77			0.69	71.16
